# Supplementary material for: HIV Promoters Isolated from Brain and Peripheral Tissue of Virally Suppressed PWH Are Phylogenetically and Functionally Similar
Source: Int J Mol Sci. 2026 Mar 31;27(7):3185. doi: 10.3390/ijms27073185 (PMC13073275; doi:10.3390/ijms27073185)
Supplement: Supplementary file 1 [file ijms-27-03185-s001.zip]

Archive with 1 entries (1 files):
- ijms-4213820-supplementary.pdf
